# Supplementary material for: Unlocking the Secrets of Streptococcus suis: A peptidomics comparison of virulent and non-virulent serotypes 2, 14, 18, and 19
Source: PLoS One. 2023 Jun 29;18(6):e0287639. doi: 10.1371/journal.pone.0287639 (PMC10310009; doi:10.1371/journal.pone.0287639)
Supplement: S1 Table — (XLSX) [file pone.0287639.s001.xlsx]

## Sheet: Sheet1
S1 Table. The complete list of peptides derived from the peptidomes of Streptococcus suis serotypes 2, 14, 18, and 19
From	Entry	Entry Name	Amino acid sequence	Protein names	Gene Names	Organism	Length
238064981	A4VY24	DAPH_STRSY	IMMGA	2,3,4,5-tetrahydropyridine-2,6-dicarboxylate N-acetyltransferase (EC 2.3.1.89) (Tetrahydrodipicolinate N-acetyltransferase) (THP acetyltransferase) (Tetrahydropicolinate acetylase)	dapH SSU05_2046/SSU05_2047	Streptococcus suis (strain 05ZYH33)	232
166991352	A4W369	GPMA_STRS2	VLKRAIKTTNLALEAADQLWVPVE	2,3-bisphosphoglycerate-dependent phosphoglycerate mutase (BPG-dependent PGAM) (PGAM) (Phosphoglyceromutase) (dPGM) (EC 5.4.2.11)	gpmA SSU98_1650	Streptococcus suis (strain 98HAH33)	230
166219213	A4VVU0	AROD_STRSY	APGQMSL	3-dehydroquinate dehydratase (3-dehydroquinase) (EC 4.2.1.10) (Type I DHQase) (Type I dehydroquinase) (DHQ1)	aroD SSU05_1263	Streptococcus suis (strain 05ZYH33)	224
229486143	A4VVS9	AROB_STRSY	IEATAGYGQVMHGEAVAIGM	3-dehydroquinate synthase (DHQS) (EC 4.2.3.4)	aroB SSU05_1252	Streptococcus suis (strain 05ZYH33)	355
158514155	A4W3M3	FABZ_STRS2	IAVVEAKA	3-hydroxyacyl-[acyl-carrier-protein] dehydratase FabZ (EC 4.2.1.59) ((3R)-hydroxymyristoyl-[acyl-carrier-protein] dehydratase) ((3R)-hydroxymyristoyl-ACP dehydrase) (Beta-hydroxyacyl-ACP dehydratase)	fabZ SSU98_1804	Streptococcus suis (strain 98HAH33)	140
166217998	A4W069	AROA_STRS2	KSISH	3-phosphoshikimate 1-carboxyvinyltransferase (EC 2.5.1.19) (5-enolpyruvylshikimate-3-phosphate synthase) (EPSP synthase) (EPSPS)	aroA SSU98_0600	Streptococcus suis (strain 98HAH33)	426
166231787	A4VYP1	RS10_STRS2	TQKTVDALM	30S ribosomal protein S10	rpsJ SSU98_0070	Streptococcus suis (strain 98HAH33)	102
152060827	A4VSH7	RS11_STRSY	AAKSAQEH	30S ribosomal protein S11	rpsK SSU05_0094	Streptococcus suis (strain 05ZYH33)	127
158514127	A4VSN1	RS12_STRSY	PRKSK	30S ribosomal protein S12	rpsL SSU05_0150	Streptococcus suis (strain 05ZYH33)	137
158706287	A4VSH6	RS13_STRSY	DQEDAIRRE	30S ribosomal protein S13	rpsM SSU05_0093	Streptococcus suis (strain 05ZYH33)	121
166234372	A4VXR1	RS15_STRSY	NLLAYLR	30S ribosomal protein S15	rpsO SSU05_1934	Streptococcus suis (strain 05ZYH33)	89
166222249	A4VXF9	RS18_STRSY	KNQRKVTT	30S ribosomal protein S18	rpsR SSU05_1832	Streptococcus suis (strain 05ZYH33)	79
209573686	A4VXV7	RS2_STRSY	KEAKKLGIPVVAMV	30S ribosomal protein S2	rpsB SSU05_1980	Streptococcus suis (strain 05ZYH33)	258
167011217	A4VVB6	RS20_STRSY	SAQKSAMRTAI	30S ribosomal protein S20	rpsT SSU05_1089	Streptococcus suis (strain 05ZYH33)	82
152060911	A4VSG0	RS3_STRSY	AKPGMVIGKAGSNVDALRAQLN	30S ribosomal protein S3	rpsC SSU05_0077	Streptococcus suis (strain 05ZYH33)	217
172045584	A4VYD3	RS4_STRSY	LGLATT	30S ribosomal protein S4	rpsD SSU05_2156	Streptococcus suis (strain 05ZYH33)	203
172045577	A4VSH0	RS5_STRSY	LKPASEGSGVAA	30S ribosomal protein S5	rpsE SSU05_0087	Streptococcus suis (strain 05ZYH33)	164
166227393	A4W3Q2	RS6_STRS2	DNGATIVESKAWEKRR	30S ribosomal protein S6	rpsF SSU98_1833	Streptococcus suis (strain 98HAH33)	96
166228486	A4VSN2	RS7_STRSY	MIDRLAKEIMDAANNTGAAV	30S ribosomal protein S7	rpsG SSU05_0151	Streptococcus suis (strain 05ZYH33)	156
158706326	A4VSG7	RS8_STRSY	ARQKNVGG	30S ribosomal protein S8	rpsH SSU05_0084	Streptococcus suis (strain 05ZYH33)	132
166229614	A4W3W8	RS9_STRS2	GGQSGAIRH	30S ribosomal protein S9	rpsI SSU98_1899	Streptococcus suis (strain 98HAH33)	130
166224180	A4VUK5	DAPB_STRSY	EELTALSAEKGLGGLIAPNFA	4-hydroxy-tetrahydrodipicolinate reductase (HTPA reductase) (EC 1.17.1.8)	dapB SSU05_0828	Streptococcus suis (strain 05ZYH33)	255
166222603	A4VU96	DAPA_STRSY	AKEVAAFGGFA	4-hydroxy-tetrahydrodipicolinate synthase (HTPA synthase) (EC 4.3.3.7)	dapA SSU05_0719	Streptococcus suis (strain 05ZYH33)	311
166233734	A4VXA1	METE_STRSY	ALTANKELF	5-methyltetrahydropteroyltriglutamate--homocysteine methyltransferase (EC 2.1.1.14) (Cobalamin-independent methionine synthase) (Methionine synthase, vitamin-B12 independent isozyme)	metE SSU05_1774	Streptococcus suis (strain 05ZYH33)	749
160174492	A4VW08	RL1_STRSY	AMVLP	50S ribosomal protein L1	rplA SSU05_1331	Streptococcus suis (strain 05ZYH33)	229
166230938	A4VW09	RL11_STRSY	GSGTPNKTK	50S ribosomal protein L11	rplK SSU05_1332	Streptococcus suis (strain 05ZYH33)	141
166232714	A4VSG4	RL14_STRSY	DNSGAREIL	50S ribosomal protein L14	rplN SSU05_0081	Streptococcus suis (strain 05ZYH33)	122
166216116	A4VSG1	RL16_STRSY	GGKQVDFGQYGL	50S ribosomal protein L16	rplP SSU05_0078	Streptococcus suis (strain 05ZYH33)	137
166218471	A4VYR9	RL17_STRS2	MITLGKRG	50S ribosomal protein L17	rplQ SSU98_0098	Streptococcus suis (strain 98HAH33)	128
166199476	A4VSG9	RL18_STRSY	RSNTGIYAQ	50S ribosomal protein L18	rplR SSU05_0086	Streptococcus suis (strain 05ZYH33)	121
166219558	A4VT80	RL19_STRSY	TVRVHAKVVEGNRE	50S ribosomal protein L19	rplS SSU05_0352	Streptococcus suis (strain 05ZYH33)	115
160358625	A4VSF7	RL2_STRSY	GNALPL	50S ribosomal protein L2	rplB SSU05_0074	Streptococcus suis (strain 05ZYH33)	277
215274803	A4VVU5	RL20_STRSY	YSQLMHG	50S ribosomal protein L20	rplT SSU05_1268	Streptococcus suis (strain 05ZYH33)	117
166222005	A4VSF9	RL22_STRSY	TVRVSPRKSRLVLDNIRG	50S ribosomal protein L22	rplV SSU05_0076	Streptococcus suis (strain 05ZYH33)	114
166987868	A4VSF6	RL23_STRSY	IITLAADSKA	50S ribosomal protein L23	rplW SSU05_0073	Streptococcus suis (strain 05ZYH33)	99
166225062	A4VUF9	RL27_STRSY	AKAADGQTVS	50S ribosomal protein L27	rpmA SSU05_0782	Streptococcus suis (strain 05ZYH33)	97
166228164	A4VT69	RL28_STRSY	TGRKTVSGNNRSHAMNQTKR	50S ribosomal protein L28	rpmB SSU05_0340	Streptococcus suis (strain 05ZYH33)	62
166229136	A4VSG2	RL29_STRSY	KKQIARI	50S ribosomal protein L29	rpmC SSU05_0079	Streptococcus suis (strain 05ZYH33)	68
166234601	A4VSF4	RL3_STRSY	QVGFDDKREVLSNKPAKGHVAKANTA	50S ribosomal protein L3	rplC SSU05_0071	Streptococcus suis (strain 05ZYH33)	208
166230197	A4VSH1	RL30_STRSY	LGKLNSSVVKEDNPAILGMVNA	50S ribosomal protein L30	rpmD SSU05_0088	Streptococcus suis (strain 05ZYH33)	60
158514129	A4VT06	RL32_STRSY	KNKRR	50S ribosomal protein L32	rpmF SSU05_0277	Streptococcus suis (strain 05ZYH33)	60
218547436	A4VT05	RL33_STRSY	EHKESG	50S ribosomal protein L33	rpmG SSU05_0276	Streptococcus suis (strain 05ZYH33)	49
166231133	A4W483	RL34_STRS2	SRMATKNGRRVLAA	50S ribosomal protein L34	rpmH SSU98_2014	Streptococcus suis (strain 98HAH33)	45
166233043	A4VVU6	RL35_STRSY	HLRKAGMVHAGDFKRIKSMLTGL	50S ribosomal protein L35	rpmI SSU05_1269	Streptococcus suis (strain 05ZYH33)	66
166199917	A4VSF5	RL4_STRSY	TQAAISKI	50S ribosomal protein L4	rplD SSU05_0072	Streptococcus suis (strain 05ZYH33)	207
166222108	A4VSG8	RL6_STRSY	DSKEMKTIHG	50S ribosomal protein L6	rplF SSU05_0085	Streptococcus suis (strain 05ZYH33)	178
166222219	A4VV10	RL7_STRSY	FDVELTSAGDKKVGVI	50S ribosomal protein L7/L12	rplL SSU05_0983	Streptococcus suis (strain 05ZYH33)	121
166222502	A4VVJ8	ATPE_STRSY	IDMEMR	ATP synthase epsilon chain (ATP synthase F1 sector epsilon subunit) (F-ATPase epsilon subunit)	atpC SSU05_1171	Streptococcus suis (strain 05ZYH33)	138
166224118	A4VVK0	ATPG_STRSY	NSSILKAVMGM	ATP synthase gamma chain (ATP synthase F1 sector gamma subunit) (F-ATPase gamma subunit)	atpG SSU05_1173	Streptococcus suis (strain 05ZYH33)	292
190358201	A4VVK1	ATPA_STRSY	PAIDAGSSVSRVG	ATP synthase subunit alpha (EC 7.1.2.2) (ATP synthase F1 sector subunit alpha) (F-ATPase subunit alpha)	atpA SSU05_1174	Streptococcus suis (strain 05ZYH33)	500
226696183	A4VVK3	ATPF_STRSY	VQVAEL	ATP synthase subunit b (ATP synthase F(0) sector subunit b) (ATPase subunit I) (F-type ATPase subunit b) (F-ATPase subunit b)	atpF SSU05_1176	Streptococcus suis (strain 05ZYH33)	168
254809326	A4VVK2	ATPD_STRSY	NHKVIDASVR	ATP synthase subunit delta (ATP synthase F(1) sector subunit delta) (F-type ATPase subunit delta) (F-ATPase subunit delta)	atpH SSU05_1175	Streptococcus suis (strain 05ZYH33)	177
166980282	A4VTS0	PFKA_STRSY	EGRGGLAVG	ATP-dependent 6-phosphofructokinase (ATP-PFK) (Phosphofructokinase) (EC 2.7.1.11) (Phosphohexokinase)	pfkA SSU05_0543	Streptococcus suis (strain 05ZYH33)	336
251764629	A4VUD1	ADDB_STRSY	EVEQEKEE	ATP-dependent helicase/deoxyribonuclease subunit B (EC 3.1.-.-) (EC 3.6.4.12) (ATP-dependent helicase/nuclease RexB)	rexB SSU05_0754	Streptococcus suis (strain 05ZYH33)	1088
251764570	A4VUD2	ADDA_STRSY	GYSLGI	ATP-dependent helicase/nuclease subunit A (EC 3.1.-.-) (EC 3.6.4.12) (ATP-dependent helicase/nuclease AddA)	addA SSU05_0755	Streptococcus suis (strain 05ZYH33)	1227
281312144	C6GN01	ACCD_STRSX	ASGGARMQEGIMSLMQMAK	Acetyl-coenzyme A carboxylase carboxyl transferase subunit beta (ACCase subunit beta) (Acetyl-CoA carboxylase carboxyltransferase subunit beta) (EC 2.1.3.15)	accD SSUSC84_1623	Streptococcus suis (strain SC84)	288
166215932	A4VVY4	APT_STRSY	IEFRDISPLMADGNA	Adenine phosphoribosyltransferase (APRT) (EC 2.4.2.7)	apt SSU05_1307	Streptococcus suis (strain 05ZYH33)	170
166220001	A4VSH4	KAD_STRSY	STGDMFRAAMANQTEM	Adenylate kinase (AK) (EC 2.7.4.3) (ATP-AMP transphosphorylase) (ATP:AMP phosphotransferase) (Adenylate monophosphate kinase)	adk SSU05_0091	Streptococcus suis (strain 05ZYH33)	213
166969435	A4VXD9	ALR_STRSY	ELPFGV	Alanine racemase (EC 5.1.1.1)	alr SSU05_1812	Streptococcus suis (strain 05ZYH33)	367
205830232	A4VVR3	SYA_STRSY	GSGTRRIIA	Alanine--tRNA ligase (EC 6.1.1.7) (Alanyl-tRNA synthetase) (AlaRS)	alaS SSU05_1236	Streptococcus suis (strain 05ZYH33)	872
118601086	Q3C167	ARGR_STRSU	LRLYMEDALVMLKPIQHQ	Arginine regulator	argR	Streptococcus suis	157
166232849	A4VYA3	SYR_STRSY	WGDKAAVEA	Arginine--tRNA ligase (EC 6.1.1.19) (Arginyl-tRNA synthetase) (ArgRS)	argS SSU05_2126	Streptococcus suis (strain 05ZYH33)	562
172045582	A4VXZ3	ARLY_STRSY	GMLKTMTV	Argininosuccinate lyase (ASAL) (EC 4.3.2.1) (Arginosuccinase)	argH SSU05_2016	Streptococcus suis (strain 05ZYH33)	464
158514133	A4VUG7	PYRB_STRSY	QTSIVNGGDGS	Aspartate carbamoyltransferase (EC 2.1.3.2) (Aspartate transcarbamylase) (ATCase)	pyrB SSU05_0790	Streptococcus suis (strain 05ZYH33)	307
166225436	A4VYB8	SYD_STRSY	EIKDGIEASD	Aspartate--tRNA ligase (EC 6.1.1.12) (Aspartyl-tRNA synthetase) (AspRS)	aspS SSU05_2141	Streptococcus suis (strain 05ZYH33)	583
166218188	A4VT82	GATC_STRSY	GGGDA	Aspartyl/glutamyl-tRNA(Asn/Gln) amidotransferase subunit C (Asp/Glu-ADT subunit C) (EC 6.3.5.-)	gatC SSU05_0354	Streptococcus suis (strain 05ZYH33)	100
158705778	A4VTM4	FOLD_STRSY	LVVILVGENPAS	Bifunctional protein FolD [Includes: Methylenetetrahydrofolate dehydrogenase (EC 1.5.1.5); Methenyltetrahydrofolate cyclohydrolase (EC 3.5.4.9)]	folD SSU05_0497	Streptococcus suis (strain 05ZYH33)	282
189041392	A4VWR1	GLMU_STRSY	VLHKVAGITMLEHVK	Bifunctional protein GlmU [Includes: UDP-N-acetylglucosamine pyrophosphorylase (EC 2.7.7.23) (N-acetylglucosamine-1-phosphate uridyltransferase); Glucosamine-1-phosphate N-acetyltransferase (EC 2.3.1.157)]	glmU SSU05_1584	Streptococcus suis (strain 05ZYH33)	460
166216691	A4VUG6	PYRR_STRSY	LAGIK	Bifunctional protein PyrR [Includes: Pyrimidine operon regulatory protein; Uracil phosphoribosyltransferase (UPRTase) (EC 2.4.2.9)]	pyrR SSU05_0789	Streptococcus suis (strain 05ZYH33)	173
32171712	Q9F1T4	PUR9_STRSU	IDIGGPSMLRSAAKNHA	Bifunctional purine biosynthesis protein PurH [Includes: Phosphoribosylaminoimidazolecarboxamide formyltransferase (EC 2.1.2.3) (AICAR transformylase); IMP cyclohydrolase (EC 3.5.4.10) (ATIC) (IMP synthase) (Inosinicase)]	purH	Streptococcus suis	515
166233888	A4VUK6	CCA_STRSY	DLKPGPVLGE	CCA-adding enzyme (EC 2.7.7.72) (CCA tRNA nucleotidyltransferase) (tRNA CCA-pyrophosphorylase) (tRNA adenylyl-/cytidylyl- transferase) (tRNA nucleotidyltransferase) (tRNA-NT)	cca SSU05_0829	Streptococcus suis (strain 05ZYH33)	403
190359518	A4VTE5	GPSB_STRSY	FRGYDQD	Cell cycle protein GpsB (Guiding PBP1-shuttling protein)	gpsB SSU05_0417	Streptococcus suis (strain 05ZYH33)	111
374110552	D5AGC8	DIVIB_STRGZ	TINLSDKEL	Cell division protein DivIB	divIB SSGZ1_0428	Streptococcus suis (strain GZ1)	360
189029913	A4VTL1	SEPF_STRSY	KFPKRYEDAPEMVNLL	Cell division protein SepF	sepF SSU05_0484	Streptococcus suis (strain 05ZYH33)	187
166918271	A4VT29	DNAK_STRSY	EAVKAETGKEPNKSVNPDE	Chaperone protein DnaK (HSP70) (Heat shock 70 kDa protein) (Heat shock protein 70)	dnaK SSU05_0300	Streptococcus suis (strain 05ZYH33)	607
166218129	A4VVT9	AROC_STRSY	GGMKYRFD	Chorismate synthase (CS) (EC 4.2.3.5) (5-enolpyruvylshikimate-3-phosphate phospholyase)	aroC SSU05_1262	Streptococcus suis (strain 05ZYH33)	388
166199008	A4VVU8	KCY_STRSY	DAITFDTTGVSIE	Cytidylate kinase (CK) (EC 2.7.4.25) (Cytidine monophosphate kinase) (CMP kinase)	cmk SSU05_1271	Streptococcus suis (strain 05ZYH33)	225
166201855	A4VU17	DLTC_STRSY	TANKIISGVVELMH	D-alanyl carrier protein (DCP) (D-alanine--poly(phosphoribitol) ligase subunit 2)	dltC SSU05_0640	Streptococcus suis (strain 05ZYH33)	79
166217595	A4VY70	DTD_STRSY	ADTKKGNRPAFTGA	D-aminoacyl-tRNA deacylase (DTD) (EC 3.1.1.96) (Gly-tRNA(Ala) deacylase)	dtd SSU05_2093	Streptococcus suis (strain 05ZYH33)	147
166216250	A4VVK7	DNLJ_STRSY	TANLSPV	DNA ligase (EC 6.5.1.2) (Polydeoxyribonucleotide synthase [NAD(+)])	ligA SSU05_1180	Streptococcus suis (strain 05ZYH33)	652
189083200	A4W4J7	MUTS_STRS2	IYNMTPMEVMMAVA	DNA mismatch repair protein MutS	mutS SSU98_2128	Streptococcus suis (strain 98HAH33)	847
166217456	A4VXT1	DPO3_STRSY	FDMVKK	DNA polymerase III PolC-type (PolIII) (EC 2.7.7.7)	polC SSU05_1954	Streptococcus suis (strain 05ZYH33)	1463
189044615	A4VZ21	DPO4_STRS2	LAKIASDMEKPHGLTLIL	DNA polymerase IV (Pol IV) (EC 2.7.7.7)	dinB SSU98_0202	Streptococcus suis (strain 98HAH33)	355
263418642	P0CB53	DPS_STRSU	GYLDEMSERLI	DNA protection during starvation protein (EC 1.16.-.-)	dps dpr	Streptococcus suis	172
166221915	A4VSA6	RECO_STRSY	KNINGDI	DNA repair protein RecO (Recombination protein O)	recO SSU05_0023	Streptococcus suis (strain 05ZYH33)	260
158514125	A4VSH8	RPOA_STRSY	VDSIYTPVKKVNYQVEPA	DNA-directed RNA polymerase subunit alpha (RNAP subunit alpha) (EC 2.7.7.6) (RNA polymerase subunit alpha) (Transcriptase subunit alpha)	rpoA SSU05_0095	Streptococcus suis (strain 05ZYH33)	312
158514126	A4VSK2	RPOB_STRSY	EMEVWALEAYGAS	DNA-directed RNA polymerase subunit beta (RNAP subunit beta) (EC 2.7.7.6) (RNA polymerase subunit beta) (Transcriptase subunit beta)	rpoB SSU05_0121	Streptococcus suis (strain 05ZYH33)	1190
160177567	A4VSK3	RPOC_STRSY	AIAELPIN	DNA-directed RNA polymerase subunit beta' (RNAP subunit beta') (EC 2.7.7.6) (RNA polymerase subunit beta') (Transcriptase subunit beta')	rpoC SSU05_0122	Streptococcus suis (strain 05ZYH33)	1215
166991544	A4VTF1	RPOZ_STRSY	ERKIKAQ	DNA-directed RNA polymerase subunit omega (RNAP omega subunit) (EC 2.7.7.6) (RNA polymerase omega subunit) (Transcriptase subunit omega)	rpoZ SSU05_0423	Streptococcus suis (strain 05ZYH33)	104
166198572	A4VVB2	DEOC_STRSY	VKTSTGFSTGG	Deoxyribose-phosphate aldolase (DERA) (EC 4.1.2.4) (2-deoxy-D-ribose 5-phosphate aldolase) (Phosphodeoxyriboaldolase) (Deoxyriboaldolase)	deoC SSU05_1085	Streptococcus suis (strain 05ZYH33)	220
166215418	A4VXL9	ILVD_STRSY	VFDSEEEAI	Dihydroxy-acid dehydratase (DAD) (EC 4.2.1.9)	ilvD SSU05_1892	Streptococcus suis (strain 05ZYH33)	571
166224531	A4VUL8	LEPA_STRSY	GDTIQMMSNG	Elongation factor 4 (EF-4) (EC 3.6.5.n1) (Ribosomal back-translocase LepA)	lepA SSU05_0841	Streptococcus suis (strain 05ZYH33)	610
166220179	A4VSN3	EFG_STRSY	KSKADQDKMG	Elongation factor G (EF-G)	fusA SSU05_0152	Streptococcus suis (strain 05ZYH33)	693
166222685	A4VXV6	EFTS_STRSY	ELREKSGAGVMDAKK	Elongation factor Ts (EF-Ts)	tsf SSU05_1979	Streptococcus suis (strain 05ZYH33)	346
189037416	A4VTQ7	EFTU_STRSY	NPHTKF	Elongation factor Tu (EF-Tu)	tuf SSU05_0530	Streptococcus suis (strain 05ZYH33)	398
166200391	A4VW76	YBEY_STRSY	IEMIDETGQVSAQ	Endoribonuclease YbeY (EC 3.1.-.-)	ybeY SSU05_1399	Streptococcus suis (strain 05ZYH33)	165
166232237	A4W2T1	ENO_STRS2	GGFAPKFEGTEDGV	Enolase (EC 4.2.1.11) (2-phospho-D-glycerate hydro-lyase) (2-phosphoglycerate dehydratase)	eno SSU98_1513	Streptococcus suis (strain 98HAH33)	435
158514137	A4VWY2	EX7S_STRSY	TFEENLA	Exodeoxyribonuclease 7 small subunit (EC 3.1.11.6) (Exodeoxyribonuclease VII small subunit) (Exonuclease VII small subunit)	xseB SSU05_1655	Streptococcus suis (strain 05ZYH33)	71
166991267	A4W2Z7	AZOR_STRS2	KIVVVNPLWN	FMN-dependent NADH:quinone oxidoreductase (EC 1.6.5.-) (Azo-dye reductase) (FMN-dependent NADH-azo compound oxidoreductase) (FMN-dependent NADH-azoreductase) (EC 1.7.1.17)	azoR SSU98_1578	Streptococcus suis (strain 98HAH33)	203
224493040	A4VXW3	FENR_STRSY	KSEDKLTL	Ferredoxin--NADP reductase (FNR) (Fd-NADP(+) reductase) (EC 1.18.1.2)	SSU05_1986	Streptococcus suis (strain 05ZYH33)	322
158514132	A4VU67	FTHS_STRSY	PVELASVW	Formate--tetrahydrofolate ligase (EC 6.3.4.3) (Formyltetrahydrofolate synthetase) (FHS) (FTHFS)	fhs SSU05_0690	Streptococcus suis (strain 05ZYH33)	556
158514186	A4VUJ2	GUAC_STRSY	LPETFVIAG	GMP reductase (EC 1.7.1.7) (Guanosine 5'-monophosphate oxidoreductase) (Guanosine monophosphate reductase)	guaC SSU05_0815	Streptococcus suis (strain 05ZYH33)	327
166225868	A4VX53	DER_STRSY	TPTDK	GTPase Der (GTP-binding protein EngA)	der engA SSU05_1726	Streptococcus suis (strain 05ZYH33)	436
189037680	A4VW74	ERA_STRSY	KGIIIGKQGAM	GTPase Era	era SSU05_1397	Streptococcus suis (strain 05ZYH33)	299
261277713	A4VUC8	OBG_STRSY	QGTTVRDA	GTPase Obg (EC 3.6.5.-) (GTP-binding protein Obg)	obg SSU05_0751	Streptococcus suis (strain 05ZYH33)	437
166216976	A4VT88	GAL1_STRSY	RMTGAGFGGCG	Galactokinase (EC 2.7.1.6) (Galactose kinase)	galK SSU05_0360	Streptococcus suis (strain 05ZYH33)	390
166987730	A4VV69	LACB_STRSY	IEKIAAV	Galactose-6-phosphate isomerase subunit LacB (EC 5.3.1.26)	lacB SSU05_1042	Streptococcus suis (strain 05ZYH33)	171
166224851	A4VTT5	PROA_STRSY	RADGLNICK	Gamma-glutamyl phosphate reductase (GPR) (EC 1.2.1.41) (Glutamate-5-semialdehyde dehydrogenase) (Glutamyl-gamma-semialdehyde dehydrogenase) (GSA dehydrogenase)	proA SSU05_0558	Streptococcus suis (strain 05ZYH33)	412
167012445	A4VU11	NAGB_STRSY	AAASKLV	Glucosamine-6-phosphate deaminase (EC 3.5.99.6) (GlcN6P deaminase) (GNPDA) (Glucosamine-6-phosphate isomerase)	nagB SSU05_0634	Streptococcus suis (strain 05ZYH33)	234
166231064	A4VX33	MURI_STRSY	AECARDI	Glutamate racemase (EC 5.1.1.3)	murI SSU05_1706	Streptococcus suis (strain 05ZYH33)	264
229470642	A4VY04	SYE_STRSY	GDDHIANTPKQLMVYEALGWEAPEFGH	Glutamate--tRNA ligase (EC 6.1.1.17) (Glutamyl-tRNA synthetase) (GluRS)	gltX SSU05_2027	Streptococcus suis (strain 05ZYH33)	464
166217723	A4VT83	GATA_STRSY	FDATSVAQAYAKDMIIVGKTNMD	Glutamyl-tRNA(Gln) amidotransferase subunit A (Glu-ADT subunit A) (EC 6.3.5.7)	gatA SSU05_0355	Streptococcus suis (strain 05ZYH33)	488
166201309	A4VY17	GPDA_STRSY	ALDGVDAVLFV	Glycerol-3-phosphate dehydrogenase [NAD(P)+] (EC 1.1.1.94) (NAD(P)H-dependent glycerol-3-phosphate dehydrogenase)	gpsA SSU05_2040	Streptococcus suis (strain 05ZYH33)	338
166227900	A4VX92	SYGA_STRSY	AIGPEP	Glycine--tRNA ligase alpha subunit (EC 6.1.1.14) (Glycyl-tRNA synthetase alpha subunit) (GlyRS)	glyQ SSU05_1765	Streptococcus suis (strain 05ZYH33)	305
229558584	A4VX91	SYGB_STRSY	ALADKFDTLLS	Glycine--tRNA ligase beta subunit (EC 6.1.1.14) (Glycyl-tRNA synthetase beta subunit) (GlyRS)	glyS SSU05_1764	Streptococcus suis (strain 05ZYH33)	678
166228622	A4VT07	SYH_STRSY	IFEFMTEVGGNDLTI	Histidine--tRNA ligase (EC 6.1.1.21) (Histidyl-tRNA synthetase) (HisRS)	hisS SSU05_0278	Streptococcus suis (strain 05ZYH33)	427
166231449	A4VSE3	RUVA_STRSY	GKFVMSEEAGPVQQVA	Holliday junction ATP-dependent DNA helicase RuvA (EC 3.6.4.12)	ruvA SSU05_0060	Streptococcus suis (strain 05ZYH33)	196
172045570	A4VSD3	RUVB_STRSY	LLKRVRDF	Holliday junction ATP-dependent DNA helicase RuvB (EC 3.6.4.12)	ruvB SSU05_0050	Streptococcus suis (strain 05ZYH33)	333
166223520	A4VTE3	RECU_STRSY	AHQIEHMKQ	Holliday junction resolvase RecU (EC 3.1.21.10) (Recombination protein U homolog)	recU SSU05_0415	Streptococcus suis (strain 05ZYH33)	205
166198241	A4VXE0	ACPS_STRSY	LQEMEAIESARIK	Holo-[acyl-carrier-protein] synthase (Holo-ACP synthase) (EC 2.7.8.7) (4'-phosphopantetheinyl transferase AcpS)	acpS SSU05_1813	Streptococcus suis (strain 05ZYH33)	119
166220752	A4VUI0	KHSE_STRSY	AIANVAVASLMAGDLEKAGKAIQSDMFHEPFR	Homoserine kinase (HK) (HSK) (EC 2.7.1.39)	thrB SSU05_0803	Streptococcus suis (strain 05ZYH33)	286
189035927	A4VUB1	THIM_STRSY	VTGTGCLLG	Hydroxyethylthiazole kinase (EC 2.7.1.50) (4-methyl-5-beta-hydroxyethylthiazole kinase) (TH kinase) (Thz kinase)	thiM SSU05_0734	Streptococcus suis (strain 05ZYH33)	261
597500998	C5W022	IGMDE_STRSE	QGGVNLEDSQ	IgM protease (EC 3.4.22.-) (Immunoglobulin M-degrading enzyme of S.suis) (IdeSsuis)	ide SSU0496	Streptococcus suis (strain P1/7)	1141
166919037	A4VU40	YABA_STRSY	CVELLNR	Initiation-control protein YabA	SSU05_0663	Streptococcus suis (strain 05ZYH33)	105
166233626	A4VXL3	ILVC_STRSY	DATGN	Ketol-acid reductoisomerase (NADP(+)) (KARI) (EC 1.1.1.86) (Acetohydroxy-acid isomeroreductase) (AHIR) (Alpha-keto-beta-hydroxylacyl reductoisomerase) (Ketol-acid reductoisomerase type 1) (Ketol-acid reductoisomerase type I)	ilvC SSU05_1886	Streptococcus suis (strain 05ZYH33)	340
166223157	A4VVA3	LDH_STRSY	KPGETRL	L-lactate dehydrogenase (L-LDH) (EC 1.1.1.27)	ldh SSU05_1076	Streptococcus suis (strain 05ZYH33)	327
189083221	A4VY58	SYL_STRSY	EELEQAPAKMSKSLKNVVNPD	Leucine--tRNA ligase (EC 6.1.1.4) (Leucyl-tRNA synthetase) (LeuRS)	leuS SSU05_2081	Streptococcus suis (strain 05ZYH33)	833
166230595	A4VTP6	SYK_STRSY	EYGNAFTELNDPIDQLERFEAQAKAKEL	Lysine--tRNA ligase (EC 6.1.1.6) (Lysyl-tRNA synthetase) (LysRS)	lysS SSU05_0519	Streptococcus suis (strain 05ZYH33)	496
166227203	A4VVI4	UXUA_STRSY	DPKNDVLAM	Mannonate dehydratase (EC 4.2.1.8) (D-mannonate hydro-lyase)	uxuA SSU05_1157	Streptococcus suis (strain 05ZYH33)	366
166977421	A4W485	YIDC_STRS2	QAEYPGTDM	Membrane protein insertase YidC (Foldase YidC) (Membrane integrase YidC) (Membrane protein YidC)	yidC SSU98_2016	Streptococcus suis (strain 98HAH33)	270
166215521	A4VTF3	FMT_STRSY	ILAVVTQP	Methionyl-tRNA formyltransferase (EC 2.1.2.9)	fmt SSU05_0425	Streptococcus suis (strain 05ZYH33)	312
166989572	A4VUS8	TRMFO_STRSY	MDLVYLKS	Methylenetetrahydrofolate--tRNA-(uracil-5-)-methyltransferase TrmFO (EC 2.1.1.74) (Folate-dependent tRNA (uracil-5-)-methyltransferase) (Folate-dependent tRNA(M-5-U54)-methyltransferase)	trmFO gid SSU05_0901	Streptococcus suis (strain 05ZYH33)	444
417315	P32653	MRP_STRSU	AGALGTAMLVATLAFARKRRR	Muramidase-released protein (136 kDa surface protein)	mrp	Streptococcus suis	1256
238064935	A4VY21	DAPEL_STRSY	ADELMTYF	N-acetyldiaminopimelate deacetylase (EC 3.5.1.47)	SSU05_2044	Streptococcus suis (strain 05ZYH33)	375
189030736	A4VX00	NADE_STRSY	GLAMSDFNKGNAKARMR	NH(3)-dependent NAD(+) synthetase (EC 6.3.1.5)	nadE SSU05_1673	Streptococcus suis (strain 05ZYH33)	274
166228795	A4VTZ7	Y620_STRSY	AVGCTGGQHRSVA	Nucleotide-binding protein SSU05_0620	SSU05_0620	Streptococcus suis (strain 05ZYH33)	295
122087161	Q8GG79	OTCC_STRE9	AKVLGRMFDGIEFR	Ornithine carbamoyltransferase, catabolic (OTCase) (EC 2.1.3.3)	arcB SsuiDRAFT_2842	Streptococcus suis (strain 89/1591)	337
167016373	A4VV36	PYRF_STRSY	RIGSDYI	Orotidine 5'-phosphate decarboxylase (EC 4.1.1.23) (OMP decarboxylase) (OMPDCase) (OMPdecase)	pyrF SSU05_1009	Streptococcus suis (strain 05ZYH33)	231
166216046	A4VVB5	COAA_STRSY	VGKSTT	Pantothenate kinase (EC 2.7.1.33) (Pantothenic acid kinase)	coaA SSU05_1088	Streptococcus suis (strain 05ZYH33)	306
226700198	A4VVF5	PEPT_STRSY	IEKDM	Peptidase T (EC 3.4.11.4) (Aminotripeptidase) (Tripeptidase) (Tripeptide aminopeptidase)	pepT SSU05_1128	Streptococcus suis (strain 05ZYH33)	406
166225146	A4W2D1	RF3_STRS2	EVLGIASYPMNWPI	Peptide chain release factor 3 (RF-3)	prfC SSU98_1362	Streptococcus suis (strain 98HAH33)	514
158514139	A4VXS1	DEF_STRSY	LRQVAEEV	Peptide deformylase (PDF) (EC 3.5.1.88) (Polypeptide deformylase)	def SSU05_1944	Streptococcus suis (strain 05ZYH33)	204
166229461	A4VS92	PTH_STRSY	MTRLIIG	Peptidyl-tRNA hydrolase (PTH) (EC 3.1.1.29)	pth SSU05_0007	Streptococcus suis (strain 05ZYH33)	189
166221776	A4VSA7	PLSX_STRSY	MDGKGFDMMD	Phosphate acyltransferase (EC 2.3.1.274) (Acyl-ACP phosphotransacylase) (Acyl-[acyl-carrier-protein]--phosphate acyltransferase) (Phosphate-acyl-ACP acyltransferase)	plsX SSU05_0024	Streptococcus suis (strain 05ZYH33)	335
166221371	A4VX68	MRAY_STRSY	TPTMGGTV	Phospho-N-acetylmuramoyl-pentapeptide-transferase (EC 2.7.8.13) (UDP-MurNAc-pentapeptide phosphotransferase)	mraY SSU05_1741	Streptococcus suis (strain 05ZYH33)	332
166225901	A4VTQ4	CAPP_STRSY	DVRYS	Phosphoenolpyruvate carboxylase (PEPC) (PEPCase) (EC 4.1.1.31)	ppc SSU05_0527	Streptococcus suis (strain 05ZYH33)	898
158705922	A4VWE5	GLMM_STRSY	EGIEKAVTAVGDRYVVEEMRK	Phosphoglucosamine mutase (EC 5.4.2.10)	glmM SSU05_1468	Streptococcus suis (strain 05ZYH33)	449
166219343	A4VSN8	PGK_STRSY	IGNSLV	Phosphoglycerate kinase (EC 2.7.2.3)	pgk SSU05_0157	Streptococcus suis (strain 05ZYH33)	399
166216612	A4VX07	COAD_STRSY	ITNGHLDL	Phosphopantetheine adenylyltransferase (EC 2.7.7.3) (Dephospho-CoA pyrophosphorylase) (Pantetheine-phosphate adenylyltransferase) (PPAT)	coaD SSU05_1680	Streptococcus suis (strain 05ZYH33)	162
30913184	Q9F1S9	PUR2_STRSU	HSALIN	Phosphoribosylamine--glycine ligase (EC 6.3.4.13) (GARS) (Glycinamide ribonucleotide synthetase) (Phosphoribosylglycinamide synthetase)	purD	Streptococcus suis	420
38605466	Q9F1T6	PUR5_STRSU	GGGFIENVPRM	Phosphoribosylformylglycinamidine cyclo-ligase (EC 6.3.3.1) (AIR synthase) (AIRS) (Phosphoribosyl-aminoimidazole synthetase)	purM	Streptococcus suis	340
166977593	A4VU42	SERC_STRSY	TMIPLNF	Phosphoserine aminotransferase (EC 2.6.1.52) (Phosphohydroxythreonine aminotransferase) (PSAT)	serC SSU05_0665	Streptococcus suis (strain 05ZYH33)	363
158514130	A4VT63	RPOE_STRSY	EIRAALPTF	Probable DNA-directed RNA polymerase subunit delta (RNAP delta factor)	rpoE SSU05_0334	Streptococcus suis (strain 05ZYH33)	193
238056536	A4VTZ9	WHIA_STRSY	DTIGLDQLSGDLQEIA	Probable cell division protein WhiA	whiA SSU05_0622	Streptococcus suis (strain 05ZYH33)	305
205829908	A4W3A5	RLMN_STRS2	CGQLR	Probable dual-specificity RNA methyltransferase RlmN (EC 2.1.1.192) (23S rRNA (adenine(2503)-C(2))-methyltransferase) (23S rRNA m2A2503 methyltransferase) (Ribosomal RNA large subunit methyltransferase N) (tRNA (adenine(37)-C(2))-methyltransferase) (tRNA m2A37 methyltransferase)	rlmN SSU98_1686	Streptococcus suis (strain 98HAH33)	370
166221791	A4VWZ2	PPAC_STRSY	ISDTLLLKS	Probable manganese-dependent inorganic pyrophosphatase (EC 3.6.1.1) (Pyrophosphate phospho-hydrolase) (PPase)	ppaC SSU05_1665	Streptococcus suis (strain 05ZYH33)	311
189030669	A4VUF4	THII_STRSY	PKIKN	Probable tRNA sulfurtransferase (EC 2.8.1.4) (Sulfur carrier protein ThiS sulfurtransferase) (Thiamine biosynthesis protein ThiI) (tRNA 4-thiouridine synthase)	thiI SSU05_0777	Streptococcus suis (strain 05ZYH33)	405
166227217	A4VTD0	Y402_STRSY	YTAPT	Probable transcriptional regulatory protein SSU05_0402	SSU05_0402	Streptococcus suis (strain 05ZYH33)	238
166200357	A4VZK6	Y387_STRS2	GTITIIQ	Probable transcriptional regulatory protein SSU98_0387	SSU98_0387	Streptococcus suis (strain 98HAH33)	238
166980163	A4VXT8	SYP_STRSY	SMPIIMGCYGIG	Proline--tRNA ligase (EC 6.1.1.15) (Prolyl-tRNA synthetase) (ProRS)	proS SSU05_1961	Streptococcus suis (strain 05ZYH33)	620
166215289	A4VT28	GRPE_STRSY	DDCPAEHIAQVFQKG	Protein GrpE (HSP-70 cofactor)	grpE SSU05_0299	Streptococcus suis (strain 05ZYH33)	170
166222323	A4VWT8	SPRTL_STRSY	FEKKGYRHGDRD	Protein SprT-like	SSU05_1611	Streptococcus suis (strain 05ZYH33)	144
166918865	A4VXE1	SECA_STRSY	QLQAKTAEFK	Protein translocase subunit SecA (EC 7.4.2.8)	secA SSU05_1814	Streptococcus suis (strain 05ZYH33)	844
254772578	A4VWC2	DEOD_STRSY	MGIPSISIY	Purine nucleoside phosphorylase DeoD-type (PNP) (EC 2.4.2.1)	deoD SSU05_1445	Streptococcus suis (strain 05ZYH33)	237
263504769	P0CB52	NANE_STRSU	VKAAQEA	Putative N-acetylmannosamine-6-phosphate 2-epimerase (EC 5.1.3.9) (ManNAc-6-P epimerase)	nanE	Streptococcus suis	233
189082530	A4VSE5	CINA_STRSY	GQLGIESGWLS	Putative competence-damage inducible protein	cinA SSU05_0062	Streptococcus suis (strain 05ZYH33)	393
167016515	A4VSF0	YQGF_STRSY	LTERYKLPVD	Putative pre-16S rRNA nuclease (EC 3.1.-.-)	SSU05_0067	Streptococcus suis (strain 05ZYH33)	139
166219022	A4VUH1	PCP_STRSY	SVSNTAGTFVCNH	Pyrrolidone-carboxylate peptidase (EC 3.4.19.3) (5-oxoprolyl-peptidase) (Pyroglutamyl-peptidase I) (PGP-I) (Pyrase)	pcp SSU05_0794	Streptococcus suis (strain 05ZYH33)	215
166227998	A4VW51	TGT_STRSY	DMFDCVLP	Queuine tRNA-ribosyltransferase (EC 2.4.2.29) (Guanine insertion enzyme) (tRNA-guanine transglycosylase)	tgt SSU05_1374	Streptococcus suis (strain 05ZYH33)	380
152031663	Q8VUP4	REX_STRSU	ITNVMLVGVG	Redox-sensing transcriptional repressor Rex	rex	Streptococcus suis	178
166226665	A4VV23	RNH2_STRSY	VTALLAQVDSLDSPVWDQLA	Ribonuclease HII (RNase HII) (EC 3.1.26.4)	rnhB SSU05_0996	Streptococcus suis (strain 05ZYH33)	257
205831666	A4VTE9	RNY_STRSY	VINAIASHHGD	Ribonuclease Y (RNase Y) (EC 3.1.-.-)	rny SSU05_0421	Streptococcus suis (strain 05ZYH33)	537
166991512	A4VVZ0	RNZ_STRSY	SLKVSGTRLPY	Ribonuclease Z (RNase Z) (EC 3.1.26.11) (tRNA 3 endonuclease) (tRNase Z)	rnz SSU05_1313	Streptococcus suis (strain 05ZYH33)	309
166229251	A4VWC6	RPIA_STRSY	KAAEFVTDGMI	Ribose-5-phosphate isomerase A (EC 5.3.1.6) (Phosphoriboisomerase A) (PRI)	rpiA SSU05_1449	Streptococcus suis (strain 05ZYH33)	224
229576684	A4VYG8	RLMH_STRSY	GLDSCIKKRANLLMSFGQLTLPH	Ribosomal RNA large subunit methyltransferase H (EC 2.1.1.177) (23S rRNA (pseudouridine1915-N3)-methyltransferase) (23S rRNA m3Psi1915 methyltransferase) (rRNA (pseudouridine-N3-)-methyltransferase RlmH)	rlmH SSU05_2191	Streptococcus suis (strain 05ZYH33)	159
166224625	A4VTE0	RSMG_STRSY	ELTQAKNA	Ribosomal RNA small subunit methyltransferase G (EC 2.1.1.-) (16S rRNA 7-methylguanosine methyltransferase) (16S rRNA m7G methyltransferase)	rsmG SSU05_0412	Streptococcus suis (strain 05ZYH33)	237
262827338	C6GPU1	RSMH_STRSX	EDKFSKQIAR	Ribosomal RNA small subunit methyltransferase H (EC 2.1.1.199) (16S rRNA m(4)C1402 methyltransferase) (rRNA (cytosine-N(4)-)-methyltransferase RsmH)	rsmH mraW SSUSC84_1576	Streptococcus suis (strain SC84)	316
166226483	A4VUJ6	RIMM_STRSY	INDIEKYKG	Ribosome maturation factor RimM	rimM SSU05_0819	Streptococcus suis (strain 05ZYH33)	172
259645119	A4VXH7	RIMP_STRSY	TIKPDPFPDQYMLE	Ribosome maturation factor RimP	rimP SSU05_1850	Streptococcus suis (strain 05ZYH33)	158
172045638	A4VXH2	RBFA_STRSY	LEKATGTI	Ribosome-binding factor A	rbfA SSU05_1845	Streptococcus suis (strain 05ZYH33)	117
166231521	A4VW03	RRF_STRSY	ARVLLITPFDK	Ribosome-recycling factor (RRF) (Ribosome-releasing factor)	frr SSU05_1326	Streptococcus suis (strain 05ZYH33)	185
158514136	A4VWU8	METK_STRSY	TGRFVIGGPQGDS	S-adenosylmethionine synthase (AdoMet synthase) (EC 2.5.1.6) (MAT) (Methionine adenosyltransferase)	metK SSU05_1621	Streptococcus suis (strain 05ZYH33)	396
167016581	A4VX28	SCPA_STRSY	VAGEYMLMASQLM	Segregation and condensation protein A	scpA SSU05_1701	Streptococcus suis (strain 05ZYH33)	239
166233524	A4VWI6	EZRA_STRSY	SELEKQLKNI	Septation ring formation regulator EzrA	ezrA SSU05_1509	Streptococcus suis (strain 05ZYH33)	574
166233758	A4VUM9	GLYA_STRSY	NNIELIASENVVSKAVMAA	Serine hydroxymethyltransferase (SHMT) (Serine methylase) (EC 2.1.2.1)	glyA SSU05_0852	Streptococcus suis (strain 05ZYH33)	419
160358698	A4VWE0	SSTT_STRSY	GAAITINILTMA	Serine/threonine transporter SstT (Na(+)/serine-threonine symporter)	sstT SSU05_1463	Streptococcus suis (strain 05ZYH33)	360
166219227	A4VVS8	AROE_STRSY	SLTPIARA	Shikimate dehydrogenase (NADP(+)) (SDH) (EC 1.1.1.25)	aroE SSU05_1251	Streptococcus suis (strain 05ZYH33)	289
229541091	A4VTX6	AROK_STRSY	LTASFEVSYQ	Shikimate kinase (SK) (EC 2.7.1.71)	aroK SSU05_0599	Streptococcus suis (strain 05ZYH33)	163
166223467	A4VW67	SSRP_STRSY	KSIRAGRINLKDGFAQI	SsrA-binding protein (Small protein B)	smpB SSU05_1390	Streptococcus suis (strain 05ZYH33)	155
189030593	A4W0K4	THIE_STRS2	AVISAISHAEDP	Thiamine-phosphate synthase (TP synthase) (TPS) (EC 2.5.1.3) (Thiamine-phosphate pyrophosphorylase) (TMP pyrophosphorylase) (TMP-PPase)	thiE SSU98_0735	Streptococcus suis (strain 98HAH33)	229
166225509	A4VW43	SYT_STRSY	IHRGVISTME	Threonine--tRNA ligase (EC 6.1.1.3) (Threonyl-tRNA synthetase) (ThrRS)	thrS SSU05_1366	Streptococcus suis (strain 05ZYH33)	650
166231741	A4VUL1	TYSY_STRSY	PCAFQT	Thymidylate synthase (TS) (TSase) (EC 2.1.1.45)	thyA SSU05_0834	Streptococcus suis (strain 05ZYH33)	279
166201074	A4VX43	GREA_STRSY	EKTYPMTLE	Transcription elongation factor GreA (Transcript cleavage factor GreA)	greA SSU05_1716	Streptococcus suis (strain 05ZYH33)	160
189030868	A4VX57	NRDR_STRSY	AQGDS	Transcriptional repressor NrdR	nrdR SSU05_1730	Streptococcus suis (strain 05ZYH33)	163
190359715	A4VSH5	IF1_STRSY	ILVGDRVTVELSPY	Translation initiation factor IF-1	infA SSU05_0092	Streptococcus suis (strain 05ZYH33)	72
166198938	A4VXH3	IF2_STRSY	LHSIIYKV	Translation initiation factor IF-2	infB SSU05_1846	Streptococcus suis (strain 05ZYH33)	940
166229946	A4VT57	TIG_STRSY	NNLAELVI	Trigger factor (TF) (EC 5.2.1.8) (PPIase)	tig SSU05_0328	Streptococcus suis (strain 05ZYH33)	427
160196655	A4VTQ8	TPIS_STRSY	DLTADQV	Triosephosphate isomerase (TIM) (TPI) (EC 5.3.1.1) (Triose-phosphate isomerase)	tpiA SSU05_0531	Streptococcus suis (strain 05ZYH33)	250
229892112	A4VUQ8	XERS_STRSY	YDATKSQVLV	Tyrosine recombinase XerS	xerS SSU05_0881	Streptococcus suis (strain 05ZYH33)	356
187609742	A4VUI1	MURB_STRSY	EMARLTHLRELKQPLE	UDP-N-acetylenolpyruvoylglucosamine reductase (EC 1.3.1.98) (UDP-N-acetylmuramate dehydrogenase)	murB SSU05_0804	Streptococcus suis (strain 05ZYH33)	302
166230726	A4VTK4	MURG_STRSY	EILSH	UDP-N-acetylglucosamine--N-acetylmuramyl-(pentapeptide) pyrophosphoryl-undecaprenol N-acetylglucosamine transferase (EC 2.4.1.227) (Undecaprenyl-PP-MurNAc-pentapeptide-UDPGlcNAc GlcNAc transferase)	murG SSU05_0477	Streptococcus suis (strain 05ZYH33)	354
166224743	A4VX47	MURC_STRSY	SALALMLHQMGHKVQGSDV	UDP-N-acetylmuramate--L-alanine ligase (EC 6.3.2.8) (UDP-N-acetylmuramoyl-L-alanine synthetase)	murC SSU05_1720	Streptococcus suis (strain 05ZYH33)	443
166224791	A4VU28	MURE_STRSY	DQTDS	UDP-N-acetylmuramoyl-L-alanyl-D-glutamate--L-lysine ligase (EC 6.3.2.7) (L-lysine-adding enzyme) (UDP-MurNAc-L-Ala-D-Glu:L-Lys ligase) (UDP-MurNAc-tripeptide synthetase) (UDP-N-acetylmuramyl-tripeptide synthetase)	murE SSU05_0651	Streptococcus suis (strain 05ZYH33)	481
158514131	A4VTK3	MURD_STRSY	DNPMVEK	UDP-N-acetylmuramoylalanine--D-glutamate ligase (EC 6.3.2.9) (D-glutamic acid-adding enzyme) (UDP-N-acetylmuramoyl-L-alanyl-D-glutamate synthetase)	murD SSU05_0476	Streptococcus suis (strain 05ZYH33)	449
166234786	A4VX34	Y1707_STRSY	GLAILLIVL	UPF0154 protein SSU05_1707	SSU05_1707	Streptococcus suis (strain 05ZYH33)	78
166227222	A4VTD4	TRHO_STRSY	RILIADEGI	tRNA uridine(34) hydroxylase (EC 1.14.-.-) (tRNA hydroxylation protein O)	trhO SSU05_0406	Streptococcus suis (strain 05ZYH33)	327
166988563	A4VT25	Y296_STRSY	DMIEFGGLL	UPF0210 protein SSU05_0296	SSU05_0296	Streptococcus suis (strain 05ZYH33)	445
158514123	A4VSE9	Y066_STRSY	NQIRKHE	UPF0297 protein SSU05_0066	SSU05_0066	Streptococcus suis (strain 05ZYH33)	88
166979778	A4VWM6	Y1549_STRSY	LDQNFVG	UPF0298 protein SSU05_1549	SSU05_1549	Streptococcus suis (strain 05ZYH33)	90
158514134	A4VVT7	Y1260_STRSY	AGEIPTEADQKKMLDFNKK	UPF0342 protein SSU05_1260	SSU05_1260	Streptococcus suis (strain 05ZYH33)	112
156630397	A4VVZ9	Y1322_STRSY	SRFLEESASFAFSM	UPF0346 protein SSU05_1322	SSU05_1322	Streptococcus suis (strain 05ZYH33)	71
167012950	A4VTH2	Y445_STRSY	YFHKKY	UPF0374 protein SSU05_0445	SSU05_0445	Streptococcus suis (strain 05ZYH33)	177
166979959	A4VTD2	Y404_STRSY	GFLVGFIGHTLKDSLTYGPW	UPF0397 protein SSU05_0404	SSU05_0404	Streptococcus suis (strain 05ZYH33)	181
206558154	A4VTE4	Y416_STRSY	GCYLFYD	UPF0398 protein SSU05_0416	SSU05_0416	Streptococcus suis (strain 05ZYH33)	179
158514124	A4VSF1	Y068_STRSY	EDENGEVEIQAYSY	UPF0473 protein SSU05_0068	SSU05_0068	Streptococcus suis (strain 05ZYH33)	106
229485571	A4W1K3	Y1084_STRS2	EPREILHYAVKCMAT	UPF0758 protein SSU98_1084	SSU98_1084	Streptococcus suis (strain 98HAH33)	246
158514138	A4VXK6	UPPP_STRSY	GLKAVKYFLDGNSLNMEQVW	Undecaprenyl-diphosphatase (EC 3.6.1.27) (Bacitracin resistance protein) (Undecaprenyl pyrophosphate phosphatase)	uppP SSU05_1879	Streptococcus suis (strain 05ZYH33)	278
166225644	A4VWM9	UPP_STRSY	QVISHPL	Uracil phosphoribosyltransferase (EC 2.4.2.9) (UMP pyrophosphorylase) (UPRTase)	upp SSU05_1553	Streptococcus suis (strain 05ZYH33)	209
172045624	A4VW04	PYRH_STRSY	AMQSVAEPYIRGRAL	Uridylate kinase (UK) (EC 2.7.4.22) (Uridine monophosphate kinase) (UMP kinase) (UMPK)	pyrH SSU05_1327	Streptococcus suis (strain 05ZYH33)	244
189038005	A4W1F7	UVRB_STRS2	IARVNKPTLVIA	UvrABC system protein B (Protein UvrB) (Excinuclease ABC subunit B)	uvrB SSU98_1038	Streptococcus suis (strain 98HAH33)	661
166200456	A4VUJ7	TRMD_STRSY	MRIDILTLFPE	tRNA (guanine-N(1)-)-methyltransferase (EC 2.1.1.228) (M1G-methyltransferase) (tRNA [GM37] methyltransferase)	trmD SSU05_0820	Streptococcus suis (strain 05ZYH33)	241
166988152	A4VXH8	TRMB_STRSY	TYKSFLDTYKEILPEKGEI	tRNA (guanine-N(7)-)-methyltransferase (EC 2.1.1.33) (tRNA (guanine(46)-N(7))-methyltransferase) (tRNA(m7G46)-methyltransferase)	trmB SSU05_1851	Streptococcus suis (strain 05ZYH33)	212
158514128	A4VSP7	TSAD_STRSY	LLVSGGHT	tRNA N6-adenosine threonylcarbamoyltransferase (EC 2.3.1.234) (N6-L-threonylcarbamoyladenine synthase) (t(6)A synthase) (t(6)A37 threonylcarbamoyladenosine biosynthesis protein TsaD) (tRNA threonylcarbamoyladenosine biosynthesis protein TsaD)	tsaD gcp SSU05_0166	Streptococcus suis (strain 05ZYH33)	336
166216997	A4VVZ3	MIAA_STRSY	GTGLYIQSLLEG	tRNA dimethylallyltransferase (EC 2.5.1.75) (Dimethylallyl diphosphate:tRNA dimethylallyltransferase) (DMAPP:tRNA dimethylallyltransferase) (DMATase) (Isopentenyl-diphosphate:tRNA isopentenyltransferase) (IPP transferase) (IPPT) (IPTase)	miaA SSU05_1316	Streptococcus suis (strain 05ZYH33)	294
166234829	A4VWD1	MNME_STRSY	DLLQVD	tRNA modification GTPase MnmE (EC 3.6.-.-)	mnmE trmE SSU05_1454	Streptococcus suis (strain 05ZYH33)	457
166229845	A4VT40	TRUA_STRSY	FTFSG	tRNA pseudouridine synthase A (EC 5.4.99.12) (tRNA pseudouridine(38-40) synthase) (tRNA pseudouridylate synthase I) (tRNA-uridine isomerase I)	truA SSU05_0311	Streptococcus suis (strain 05ZYH33)	249
166200626	A4VYE0	MNMG_STRSY	NPADISILM	tRNA uridine 5-carboxymethylaminomethyl modification enzyme MnmG (Glucose-inhibited division protein A)	mnmG gidA SSU05_2163	Streptococcus suis (strain 05ZYH33)	638
158514148	A4VZI7	TMCAL_STRS2	WQEFAGLTFTG	tRNA(Met) cytidine acetate ligase (EC 6.3.4.-)	tmcAL SSU98_0368	Streptococcus suis (strain 98HAH33)	363
205828994	A4VYE7	MNMA_STRSY	VVGMSG	tRNA-specific 2-thiouridylase MnmA (EC 2.8.1.13)	mnmA SSU05_2170	Streptococcus suis (strain 05ZYH33)	374
